# Supplementary material for: Exploring Overlapping Functional Units with Various Structure in Protein Interaction Networks
Source: PLoS One. 2012 Aug 20;7(8):e43092. doi: 10.1371/journal.pone.0043092 (PMC3423443; doi:10.1371/journal.pone.0043092)
Supplement: Table S2 — (XLS) [file pone.0043092.s002.xls]

## Sheet: A9RA425
Network	Algorithm	|C|	MIPS			SGD
			precision	recall	F-score	precision	recall	F-score
Gavin	RSRGM	105	0.2762	0.2042	0.2348	0.2092	0.1618	0.1826
	CFinder	46	0.3043	0.0986	0.1489	0.3696	0.125	0.1868
	ClusterONE	251	0.1514	0.2676	0.1934	0.1633	0.3015	0.2119
	CMC	184	0.0924	0.1197	0.1043	0.1196	0.1618	0.1375
	MINE	115	0.1652	0.1338	0.1479	0.1391	0.1176	0.1275
Krogan	RSRGM	62	0.2903	0.0933	0.1412	0.371	0.1168	0.1776
	CFinder	29	0.2759	0.0415	0.0721	0.6207	0.0914	0.1593
	ClusterONE	176	0.1818	0.1658	0.1734	0.1818	0.1624	0.1716
	CMC	99	0.1616	0.0829	0.1096	0.2626	0.132	0.1757
	MINE	33	0.0606	0.0104	0.0177	0.1818	0.0305	0.0522
Collins	RSRGM	111	0.2252	0.2747	0.2475	0.2613	0.25	0.2555
	CFinder	29	0.3793	0.1209	0.1833	0.6552	0.1638	0.2621
	ClusterONE	173	0.0751	0.1429	0.0985	0.0925	0.1379	0.1107
	CMC	212	0.0849	0.1978	0.1188	0.1274	0.2328	0.1646
	MINE	63	0.127	0.0879	0.1039	0.2381	0.1293	0.1676
BioGRID	RSRGM	325	0.1846	0.2151	0.1987	0.1754	0.2176	0.1942
	ClusterONE	658	0.1125	0.2652	0.158	0.1033	0.2596	0.1478
	CMC	1017	0.1406	0.5125	0.2207	0.1386	0.5382	0.2205
	MINE	2696	0.0924	0.8925	0.1674	0.0905	0.9313	0.165
Here, |C| is the number of proteins shared by more than one complex identified by each algorithm in the corresponding PPI network.
